# Supplementary material for: Physiological Insights into Enhanced Epsilon-Poly-l-Lysine Production Induced by Extract Supplement from Heterogeneous Streptomyces Strain
Source: Microorganisms. 2025 Aug 10;13(8):1868. doi: 10.3390/microorganisms13081868 (PMC12388667; doi:10.3390/microorganisms13081868)
Supplement: Supplementary file 1 [file microorganisms-13-01868-s001.zip]

Archive with 1 entries (1 files):
- microorganisms-3781640-supplementary.pdf
